# Supplementary material for: PhANNs, a fast and accurate tool and web server to classify phage structural proteins
Source: PLoS Comput Biol. 2020 Nov 2;16(11):e1007845. doi: 10.1371/journal.pcbi.1007845 (PMC7660903; doi:10.1371/journal.pcbi.1007845)
Supplement: S1 Table — (XLS) [file pcbi.1007845.s001.xls]

## Sheet: Sheet1
Hydrophobic	A,I,L,M,V
Hydrophilic	N,Q,S,T
Small / turn	G,P
Disulfide	C
Positively charged	H,K,R
Negatively charged	D,E
Aromatic	F,W,Y
